# Supplementary material for: Dysfunctional S1P/S1PR1 signaling in the dentate gyrus drives vulnerability of chronic pain-related memory impairment
Source: eLife. 2024 Dec 19;13:RP99862. doi: 10.7554/eLife.99862 (PMC11658773; doi:10.7554/eLife.99862)
Supplement: Figure 3—source data 2. [file elife-99862-fig3-data2.zip]

Archive with 5 entries (4 files):
- Figure 3-source data 2/
- Figure 3-source data 2/GAPDH.Tif
- __MACOSX/Figure 3-source data 2/._GAPDH.Tif
- Figure 3-source data 2/s1pr1.Tif
- __MACOSX/Figure 3-source data 2/._s1pr1.Tif
