# Supplementary material for: Dysfunctional S1P/S1PR1 signaling in the dentate gyrus drives vulnerability of chronic pain-related memory impairment
Source: eLife. 2024 Dec 19;13:RP99862. doi: 10.7554/eLife.99862 (PMC11658773; doi:10.7554/eLife.99862)
Supplement: Figure 4—source data 2. [file elife-99862-fig4-data2.zip]

Archive with 5 entries (4 files):
- Figure 4-source data 2 /
- Figure 4-source data 2 /gapdh.Tif
- __MACOSX/Figure 4-source data 2 /._gapdh.Tif
- Figure 4-source data 2 /S1PR1.Tif
- __MACOSX/Figure 4-source data 2 /._S1PR1.Tif
