# Supplementary material for: Dysfunctional S1P/S1PR1 signaling in the dentate gyrus drives vulnerability of chronic pain-related memory impairment
Source: eLife. 2024 Dec 19;13:RP99862. doi: 10.7554/eLife.99862 (PMC11658773; doi:10.7554/eLife.99862)
Supplement: Figure 8—source data 2. [file elife-99862-fig8-data2.zip]

Archive with 153 entries (128 files):
- Figure 8-source data 2 jpgσ¢╛σ░Å/
- Figure 8-source data 2 jpgσ¢╛σ░Å/Figure 8I/
- Figure 8-source data 2 jpgσ¢╛σ░Å/Figure 8G/
- Figure 8-source data 2 jpgσ¢╛σ░Å/.DS_Store
- __MACOSX/Figure 8-source data 2 jpgσ¢╛σ░Å/._.DS_Store
- Figure 8-source data 2 jpgσ¢╛σ░Å/Figure 8C/
- Figure 8-source data 2 jpgσ¢╛σ░Å/Figure 8E/
- Figure 8-source data 2 jpgσ¢╛σ░Å/Figure 8I/.DS_Store
- __MACOSX/Figure 8-source data 2 jpgσ¢╛σ░Å/Figure 8I/._.DS_Store
- Figure 8-source data 2 jpgσ¢╛σ░Å/Figure 8I/RAC1/
- Figure 8-source data 2 jpgσ¢╛σ░Å/Figure 8I/CDC42/
- Figure 8-source data 2 jpgσ¢╛σ░Å/Figure 8I/ITGA2/
- Figure 8-source data 2 jpgσ¢╛σ░Å/Figure 8I/ARP2/
- Figure 8-source data 2 jpgσ¢╛σ░Å/Figure 8I/ARP3/
- Figure 8-source data 2 jpgσ¢╛σ░Å/Figure 8G/.DS_Store
- __MACOSX/Figure 8-source data 2 jpgσ¢╛σ░Å/Figure 8G/._.DS_Store
- Figure 8-source data 2 jpgσ¢╛σ░Å/Figure 8G/RAC1/
- Figure 8-source data 2 jpgσ¢╛σ░Å/Figure 8G/CDC42/
- Figure 8-source data 2 jpgσ¢╛σ░Å/Figure 8G/ITGA2/
- Figure 8-source data 2 jpgσ¢╛σ░Å/Figure 8G/ARP2/
- Figure 8-source data 2 jpgσ¢╛σ░Å/Figure 8G/ARP3/
- Figure 8-source data 2 jpgσ¢╛σ░Å/Figure 8C/.DS_Store
- __MACOSX/Figure 8-source data 2 jpgσ¢╛σ░Å/Figure 8C/._.DS_Store
- Figure 8-source data 2 jpgσ¢╛σ░Å/Figure 8C/RAC1/
- Figure 8-source data 2 jpgσ¢╛σ░Å/Figure 8C/CDC42/
- Figure 8-source data 2 jpgσ¢╛σ░Å/Figure 8C/ITGA2/
- Figure 8-source data 2 jpgσ¢╛σ░Å/Figure 8C/ARP2/
- Figure 8-source data 2 jpgσ¢╛σ░Å/Figure 8C/ARP3/
- Figure 8-source data 2 jpgσ¢╛σ░Å/Figure 8E/.DS_Store
- __MACOSX/Figure 8-source data 2 jpgσ¢╛σ░Å/Figure 8E/._.DS_Store
- Figure 8-source data 2 jpgσ¢╛σ░Å/Figure 8E/RAC1/
- Figure 8-source data 2 jpgσ¢╛σ░Å/Figure 8E/CDC42/
- Figure 8-source data 2 jpgσ¢╛σ░Å/Figure 8E/ITGA2/
- Figure 8-source data 2 jpgσ¢╛σ░Å/Figure 8E/ARP2/
- Figure 8-source data 2 jpgσ¢╛σ░Å/Figure 8E/ARP3/
- Figure 8-source data 2 jpgσ¢╛σ░Å/Figure 8I/RAC1/.DS_Store
- __MACOSX/Figure 8-source data 2 jpgσ¢╛σ░Å/Figure 8I/RAC1/._.DS_Store
- Figure 8-source data 2 jpgσ¢╛σ░Å/Figure 8I/RAC1/GADPH.jpg
- __MACOSX/Figure 8-source data 2 jpgσ¢╛σ░Å/Figure 8I/RAC1/._GADPH.jpg
- Figure 8-source data 2 jpgσ¢╛σ░Å/Figure 8I/RAC1/rac1.jpg
- __MACOSX/Figure 8-source data 2 jpgσ¢╛σ░Å/Figure 8I/RAC1/._rac1.jpg
- Figure 8-source data 2 jpgσ¢╛σ░Å/Figure 8I/CDC42/.DS_Store
- __MACOSX/Figure 8-source data 2 jpgσ¢╛σ░Å/Figure 8I/CDC42/._.DS_Store
- Figure 8-source data 2 jpgσ¢╛σ░Å/Figure 8I/CDC42/GADPH.jpg
- __MACOSX/Figure 8-source data 2 jpgσ¢╛σ░Å/Figure 8I/CDC42/._GADPH.jpg
- Figure 8-source data 2 jpgσ¢╛σ░Å/Figure 8I/CDC42/cdc42.jpg
- __MACOSX/Figure 8-source data 2 jpgσ¢╛σ░Å/Figure 8I/CDC42/._cdc42.jpg
- Figure 8-source data 2 jpgσ¢╛σ░Å/Figure 8I/ITGA2/.DS_Store
- __MACOSX/Figure 8-source data 2 jpgσ¢╛σ░Å/Figure 8I/ITGA2/._.DS_Store
- Figure 8-source data 2 jpgσ¢╛σ░Å/Figure 8I/ITGA2/itga2.Tif
- __MACOSX/Figure 8-source data 2 jpgσ¢╛σ░Å/Figure 8I/ITGA2/._itga2.Tif
- Figure 8-source data 2 jpgσ¢╛σ░Å/Figure 8I/ITGA2/gapdh.jpg
- __MACOSX/Figure 8-source data 2 jpgσ¢╛σ░Å/Figure 8I/ITGA2/._gapdh.jpg
- Figure 8-source data 2 jpgσ¢╛σ░Å/Figure 8I/ARP2/.DS_Store
- __MACOSX/Figure 8-source data 2 jpgσ¢╛σ░Å/Figure 8I/ARP2/._.DS_Store
- Figure 8-source data 2 jpgσ¢╛σ░Å/Figure 8I/ARP2/arp2.jpg
- __MACOSX/Figure 8-source data 2 jpgσ¢╛σ░Å/Figure 8I/ARP2/._arp2.jpg
- Figure 8-source data 2 jpgσ¢╛σ░Å/Figure 8I/ARP2/GAPDH.jpg
- __MACOSX/Figure 8-source data 2 jpgσ¢╛σ░Å/Figure 8I/ARP2/._GAPDH.jpg
- Figure 8-source data 2 jpgσ¢╛σ░Å/Figure 8I/ARP3/.DS_Store
- __MACOSX/Figure 8-source data 2 jpgσ¢╛σ░Å/Figure 8I/ARP3/._.DS_Store
- Figure 8-source data 2 jpgσ¢╛σ░Å/Figure 8I/ARP3/arp3.jpg
- __MACOSX/Figure 8-source data 2 jpgσ¢╛σ░Å/Figure 8I/ARP3/._arp3.jpg
- Figure 8-source data 2 jpgσ¢╛σ░Å/Figure 8I/ARP3/gapdh.jpg
- __MACOSX/Figure 8-source data 2 jpgσ¢╛σ░Å/Figure 8I/ARP3/._gapdh.jpg
- Figure 8-source data 2 jpgσ¢╛σ░Å/Figure 8G/RAC1/.DS_Store
- __MACOSX/Figure 8-source data 2 jpgσ¢╛σ░Å/Figure 8G/RAC1/._.DS_Store
- Figure 8-source data 2 jpgσ¢╛σ░Å/Figure 8G/RAC1/rac1.jpg
- __MACOSX/Figure 8-source data 2 jpgσ¢╛σ░Å/Figure 8G/RAC1/._rac1.jpg
- Figure 8-source data 2 jpgσ¢╛σ░Å/Figure 8G/RAC1/gapdh.jpg
- __MACOSX/Figure 8-source data 2 jpgσ¢╛σ░Å/Figure 8G/RAC1/._gapdh.jpg
- Figure 8-source data 2 jpgσ¢╛σ░Å/Figure 8G/CDC42/cdc42 2.jpg
- __MACOSX/Figure 8-source data 2 jpgσ¢╛σ░Å/Figure 8G/CDC42/._cdc42 2.jpg
- Figure 8-source data 2 jpgσ¢╛σ░Å/Figure 8G/CDC42/.DS_Store
- __MACOSX/Figure 8-source data 2 jpgσ¢╛σ░Å/Figure 8G/CDC42/._.DS_Store
- Figure 8-source data 2 jpgσ¢╛σ░Å/Figure 8G/CDC42/GAPDH 1.jpg
- __MACOSX/Figure 8-source data 2 jpgσ¢╛σ░Å/Figure 8G/CDC42/._GAPDH 1.jpg
- Figure 8-source data 2 jpgσ¢╛σ░Å/Figure 8G/ITGA2/.DS_Store
- __MACOSX/Figure 8-source data 2 jpgσ¢╛σ░Å/Figure 8G/ITGA2/._.DS_Store
- Figure 8-source data 2 jpgσ¢╛σ░Å/Figure 8G/ITGA2/itga2.Tif
- __MACOSX/Figure 8-source data 2 jpgσ¢╛σ░Å/Figure 8G/ITGA2/._itga2.Tif
- Figure 8-source data 2 jpgσ¢╛σ░Å/Figure 8G/ITGA2/GAPDH.jpg
- __MACOSX/Figure 8-source data 2 jpgσ¢╛σ░Å/Figure 8G/ITGA2/._GAPDH.jpg
- Figure 8-source data 2 jpgσ¢╛σ░Å/Figure 8G/ARP2/arp2.Tif
- __MACOSX/Figure 8-source data 2 jpgσ¢╛σ░Å/Figure 8G/ARP2/._arp2.Tif
- Figure 8-source data 2 jpgσ¢╛σ░Å/Figure 8G/ARP2/gapdh.Tif
- __MACOSX/Figure 8-source data 2 jpgσ¢╛σ░Å/Figure 8G/ARP2/._gapdh.Tif
- Figure 8-source data 2 jpgσ¢╛σ░Å/Figure 8G/ARP3/.DS_Store
- __MACOSX/Figure 8-source data 2 jpgσ¢╛σ░Å/Figure 8G/ARP3/._.DS_Store
- Figure 8-source data 2 jpgσ¢╛σ░Å/Figure 8G/ARP3/arp3.jpg
- __MACOSX/Figure 8-source data 2 jpgσ¢╛σ░Å/Figure 8G/ARP3/._arp3.jpg
- Figure 8-source data 2 jpgσ¢╛σ░Å/Figure 8G/ARP3/gapdh.jpg
- __MACOSX/Figure 8-source data 2 jpgσ¢╛σ░Å/Figure 8G/ARP3/._gapdh.jpg
- Figure 8-source data 2 jpgσ¢╛σ░Å/Figure 8C/RAC1/.DS_Store
- __MACOSX/Figure 8-source data 2 jpgσ¢╛σ░Å/Figure 8C/RAC1/._.DS_Store
- Figure 8-source data 2 jpgσ¢╛σ░Å/Figure 8C/RAC1/rac1.jpg
- __MACOSX/Figure 8-source data 2 jpgσ¢╛σ░Å/Figure 8C/RAC1/._rac1.jpg
- Figure 8-source data 2 jpgσ¢╛σ░Å/Figure 8C/RAC1/gapdh.jpg
- __MACOSX/Figure 8-source data 2 jpgσ¢╛σ░Å/Figure 8C/RAC1/._gapdh.jpg
- Figure 8-source data 2 jpgσ¢╛σ░Å/Figure 8C/CDC42/.DS_Store
- __MACOSX/Figure 8-source data 2 jpgσ¢╛σ░Å/Figure 8C/CDC42/._.DS_Store
- Figure 8-source data 2 jpgσ¢╛σ░Å/Figure 8C/CDC42/gapdh.jpg
- __MACOSX/Figure 8-source data 2 jpgσ¢╛σ░Å/Figure 8C/CDC42/._gapdh.jpg
- Figure 8-source data 2 jpgσ¢╛σ░Å/Figure 8C/CDC42/cdc42.jpg
- __MACOSX/Figure 8-source data 2 jpgσ¢╛σ░Å/Figure 8C/CDC42/._cdc42.jpg
- Figure 8-source data 2 jpgσ¢╛σ░Å/Figure 8C/ITGA2/itga2.jpg
- __MACOSX/Figure 8-source data 2 jpgσ¢╛σ░Å/Figure 8C/ITGA2/._itga2.jpg
- Figure 8-source data 2 jpgσ¢╛σ░Å/Figure 8C/ITGA2/.DS_Store
- __MACOSX/Figure 8-source data 2 jpgσ¢╛σ░Å/Figure 8C/ITGA2/._.DS_Store
- Figure 8-source data 2 jpgσ¢╛σ░Å/Figure 8C/ITGA2/gapdh.jpg
- __MACOSX/Figure 8-source data 2 jpgσ¢╛σ░Å/Figure 8C/ITGA2/._gapdh.jpg
- Figure 8-source data 2 jpgσ¢╛σ░Å/Figure 8C/ARP2/.DS_Store
- __MACOSX/Figure 8-source data 2 jpgσ¢╛σ░Å/Figure 8C/ARP2/._.DS_Store
- Figure 8-source data 2 jpgσ¢╛σ░Å/Figure 8C/ARP2/arp2.jpg
- __MACOSX/Figure 8-source data 2 jpgσ¢╛σ░Å/Figure 8C/ARP2/._arp2.jpg
- Figure 8-source data 2 jpgσ¢╛σ░Å/Figure 8C/ARP2/gapdh.jpg
- __MACOSX/Figure 8-source data 2 jpgσ¢╛σ░Å/Figure 8C/ARP2/._gapdh.jpg
- Figure 8-source data 2 jpgσ¢╛σ░Å/Figure 8C/ARP3/.DS_Store
- __MACOSX/Figure 8-source data 2 jpgσ¢╛σ░Å/Figure 8C/ARP3/._.DS_Store
- Figure 8-source data 2 jpgσ¢╛σ░Å/Figure 8C/ARP3/arp3.jpg
- __MACOSX/Figure 8-source data 2 jpgσ¢╛σ░Å/Figure 8C/ARP3/._arp3.jpg
- Figure 8-source data 2 jpgσ¢╛σ░Å/Figure 8C/ARP3/GAPDH.jpg
- __MACOSX/Figure 8-source data 2 jpgσ¢╛σ░Å/Figure 8C/ARP3/._GAPDH.jpg
- Figure 8-source data 2 jpgσ¢╛σ░Å/Figure 8E/RAC1/.DS_Store
- __MACOSX/Figure 8-source data 2 jpgσ¢╛σ░Å/Figure 8E/RAC1/._.DS_Store
- Figure 8-source data 2 jpgσ¢╛σ░Å/Figure 8E/RAC1/rac1 1.jpg
- __MACOSX/Figure 8-source data 2 jpgσ¢╛σ░Å/Figure 8E/RAC1/._rac1 1.jpg
- Figure 8-source data 2 jpgσ¢╛σ░Å/Figure 8E/RAC1/gapdh 1.jpg
- __MACOSX/Figure 8-source data 2 jpgσ¢╛σ░Å/Figure 8E/RAC1/._gapdh 1.jpg
- Figure 8-source data 2 jpgσ¢╛σ░Å/Figure 8E/CDC42/.DS_Store
- __MACOSX/Figure 8-source data 2 jpgσ¢╛σ░Å/Figure 8E/CDC42/._.DS_Store
- Figure 8-source data 2 jpgσ¢╛σ░Å/Figure 8E/CDC42/gapdh.jpg
- __MACOSX/Figure 8-source data 2 jpgσ¢╛σ░Å/Figure 8E/CDC42/._gapdh.jpg
- Figure 8-source data 2 jpgσ¢╛σ░Å/Figure 8E/CDC42/cdc42.jpg
- __MACOSX/Figure 8-source data 2 jpgσ¢╛σ░Å/Figure 8E/CDC42/._cdc42.jpg
- Figure 8-source data 2 jpgσ¢╛σ░Å/Figure 8E/ITGA2/itga2.jpg
- __MACOSX/Figure 8-source data 2 jpgσ¢╛σ░Å/Figure 8E/ITGA2/._itga2.jpg
- Figure 8-source data 2 jpgσ¢╛σ░Å/Figure 8E/ITGA2/.DS_Store
- __MACOSX/Figure 8-source data 2 jpgσ¢╛σ░Å/Figure 8E/ITGA2/._.DS_Store
- Figure 8-source data 2 jpgσ¢╛σ░Å/Figure 8E/ITGA2/gapdh.jpg
- __MACOSX/Figure 8-source data 2 jpgσ¢╛σ░Å/Figure 8E/ITGA2/._gapdh.jpg
- Figure 8-source data 2 jpgσ¢╛σ░Å/Figure 8E/ARP2/.DS_Store
- __MACOSX/Figure 8-source data 2 jpgσ¢╛σ░Å/Figure 8E/ARP2/._.DS_Store
- Figure 8-source data 2 jpgσ¢╛σ░Å/Figure 8E/ARP2/arp2.jpg
- __MACOSX/Figure 8-source data 2 jpgσ¢╛σ░Å/Figure 8E/ARP2/._arp2.jpg
- Figure 8-source data 2 jpgσ¢╛σ░Å/Figure 8E/ARP2/gapdh.jpg
- __MACOSX/Figure 8-source data 2 jpgσ¢╛σ░Å/Figure 8E/ARP2/._gapdh.jpg
- Figure 8-source data 2 jpgσ¢╛σ░Å/Figure 8E/ARP3/.DS_Store
- __MACOSX/Figure 8-source data 2 jpgσ¢╛σ░Å/Figure 8E/ARP3/._.DS_Store
- Figure 8-source data 2 jpgσ¢╛σ░Å/Figure 8E/ARP3/arp3.jpg
- __MACOSX/Figure 8-source data 2 jpgσ¢╛σ░Å/Figure 8E/ARP3/._arp3.jpg
- Figure 8-source data 2 jpgσ¢╛σ░Å/Figure 8E/ARP3/gapdh.jpg
- __MACOSX/Figure 8-source data 2 jpgσ¢╛σ░Å/Figure 8E/ARP3/._gapdh.jpg
