# Supplementary material for: Dysfunctional S1P/S1PR1 signaling in the dentate gyrus drives vulnerability of chronic pain-related memory impairment
Source: eLife. 2024 Dec 19;13:RP99862. doi: 10.7554/eLife.99862 (PMC11658773; doi:10.7554/eLife.99862)
Supplement: Figure 8—figure supplement 1—source data 2. [file elife-99862-fig8-figsupp1-data2.zip]

Archive with 31 entries (24 files):
- Figure 8-Figure Supplement 1-source data 2/
- Figure 8-Figure Supplement 1-source data 2/CCI-Chronic/
- Figure 8-Figure Supplement 1-source data 2/.DS_Store
- __MACOSX/Figure 8-Figure Supplement 1-source data 2/._.DS_Store
- Figure 8-Figure Supplement 1-source data 2/CCI-Acute/
- Figure 8-Figure Supplement 1-source data 2/CCI-Chronic/.DS_Store
- __MACOSX/Figure 8-Figure Supplement 1-source data 2/CCI-Chronic/._.DS_Store
- Figure 8-Figure Supplement 1-source data 2/CCI-Chronic/S1PR2/
- Figure 8-Figure Supplement 1-source data 2/CCI-Chronic/RhoA/
- Figure 8-Figure Supplement 1-source data 2/CCI-Acute/.DS_Store
- __MACOSX/Figure 8-Figure Supplement 1-source data 2/CCI-Acute/._.DS_Store
- Figure 8-Figure Supplement 1-source data 2/CCI-Acute/S1PR2/
- Figure 8-Figure Supplement 1-source data 2/CCI-Acute/RhoA/
- Figure 8-Figure Supplement 1-source data 2/CCI-Chronic/S1PR2/GAPDH4-M.Tif
- __MACOSX/Figure 8-Figure Supplement 1-source data 2/CCI-Chronic/S1PR2/._GAPDH4-M.Tif
- Figure 8-Figure Supplement 1-source data 2/CCI-Chronic/S1PR2/s1pr2_M.Tif
- __MACOSX/Figure 8-Figure Supplement 1-source data 2/CCI-Chronic/S1PR2/._s1pr2_M.Tif
- Figure 8-Figure Supplement 1-source data 2/CCI-Chronic/RhoA/rhoa-merge.Tif
- __MACOSX/Figure 8-Figure Supplement 1-source data 2/CCI-Chronic/RhoA/._rhoa-merge.Tif
- Figure 8-Figure Supplement 1-source data 2/CCI-Chronic/RhoA/gapdh-rhoa-m.Tif
- __MACOSX/Figure 8-Figure Supplement 1-source data 2/CCI-Chronic/RhoA/._gapdh-rhoa-m.Tif
- Figure 8-Figure Supplement 1-source data 2/CCI-Acute/S1PR2/gapdh-m.Tif
- __MACOSX/Figure 8-Figure Supplement 1-source data 2/CCI-Acute/S1PR2/._gapdh-m.Tif
- Figure 8-Figure Supplement 1-source data 2/CCI-Acute/S1PR2/s1pr2-m.Tif
- __MACOSX/Figure 8-Figure Supplement 1-source data 2/CCI-Acute/S1PR2/._s1pr2-m.Tif
- Figure 8-Figure Supplement 1-source data 2/CCI-Acute/RhoA/GAPDH-M.Tif
- __MACOSX/Figure 8-Figure Supplement 1-source data 2/CCI-Acute/RhoA/._GAPDH-M.Tif
- Figure 8-Figure Supplement 1-source data 2/CCI-Acute/RhoA/.DS_Store
- __MACOSX/Figure 8-Figure Supplement 1-source data 2/CCI-Acute/RhoA/._.DS_Store
- Figure 8-Figure Supplement 1-source data 2/CCI-Acute/RhoA/rhoa-m.jpg
- __MACOSX/Figure 8-Figure Supplement 1-source data 2/CCI-Acute/RhoA/._rhoa-m.jpg
