# Supplementary material for: Dysfunctional S1P/S1PR1 signaling in the dentate gyrus drives vulnerability of chronic pain-related memory impairment
Source: eLife. 2024 Dec 19;13:RP99862. doi: 10.7554/eLife.99862 (PMC11658773; doi:10.7554/eLife.99862)
Supplement: Figure 9—source data 2. [file elife-99862-fig9-data2.zip]

Archive with 26 entries (20 files):
- Figure 9-source data 2/
- Figure 9-source data 2/.DS_Store
- __MACOSX/Figure 9-source data 2/._.DS_Store
- Figure 9-source data 2/Figure 9E/
- Figure 9-source data 2/Figure 9A/
- Figure 9-source data 2/Figure 9H/
- Figure 9-source data 2/Figure 9E/co-ip.Tif
- __MACOSX/Figure 9-source data 2/Figure 9E/._co-ip.Tif
- Figure 9-source data 2/Figure 9A/.DS_Store
- __MACOSX/Figure 9-source data 2/Figure 9A/._.DS_Store
- Figure 9-source data 2/Figure 9A/F actin/
- Figure 9-source data 2/Figure 9A/G actin/
- Figure 9-source data 2/Figure 9H/itga2 M.Tif
- __MACOSX/Figure 9-source data 2/Figure 9H/._itga2 M.Tif
- Figure 9-source data 2/Figure 9H/GAPDH M.Tif
- __MACOSX/Figure 9-source data 2/Figure 9H/._GAPDH M.Tif
- Figure 9-source data 2/Figure 9A/F actin/gapdh m.Tif
- __MACOSX/Figure 9-source data 2/Figure 9A/F actin/._gapdh m.Tif
- Figure 9-source data 2/Figure 9A/F actin/f-actin m1.jpg
- __MACOSX/Figure 9-source data 2/Figure 9A/F actin/._f-actin m1.jpg
- Figure 9-source data 2/Figure 9A/G actin/G-ACTIN1 M.Tif
- __MACOSX/Figure 9-source data 2/Figure 9A/G actin/._G-ACTIN1 M.Tif
- Figure 9-source data 2/Figure 9A/G actin/.DS_Store
- __MACOSX/Figure 9-source data 2/Figure 9A/G actin/._.DS_Store
- Figure 9-source data 2/Figure 9A/G actin/gapdh m.jpg
- __MACOSX/Figure 9-source data 2/Figure 9A/G actin/._gapdh m.jpg
