# Supplementary material for: Dysfunctional S1P/S1PR1 signaling in the dentate gyrus drives vulnerability of chronic pain-related memory impairment
Source: eLife. 2024 Dec 19;13:RP99862. doi: 10.7554/eLife.99862 (PMC11658773; doi:10.7554/eLife.99862)
Supplement: Figure 9—figure supplement 1—source data 2. [file elife-99862-fig9-figsupp1-data2.zip]

Archive with 8 entries (7 files):
- Source data-Figure 9-Figure supplement 1/
- __MACOSX/._Source data-Figure 9-Figure supplement 1
- Source data-Figure 9-Figure supplement 1/Fig9-fig supplement 1A-s1pr1.jpeg
- __MACOSX/Source data-Figure 9-Figure supplement 1/._Fig9-fig supplement 1A-s1pr1.jpeg
- Source data-Figure 9-Figure supplement 1/.DS_Store
- __MACOSX/Source data-Figure 9-Figure supplement 1/._.DS_Store
- Source data-Figure 9-Figure supplement 1/Fig9-fig supplement 1B-itga2.jpeg
- __MACOSX/Source data-Figure 9-Figure supplement 1/._Fig9-fig supplement 1B-itga2.jpeg
